# Supplementary material for: A transient disruption of fibroblastic transcriptional regulatory network facilitates trans-differentiation
Source: Nucleic Acids Res. 2014 Jul 10;42(14):8905–13. doi: 10.1093/nar/gku567 (PMC4132712; doi:10.1093/nar/gku567)
Supplement: SUPPLEMENTARY DATA [file supp_gku567_nar-03679-v-2013-File007.zip]

Archive with 9 entries (9 files):
- Supplementary_figure_2.pdf
- Supplementary_figure_1.pdf
- Supplementary_table_5.xlsx
- Supplementary_table_4.xlsx
- Supplementary_table_2.pdf
- Supplementary_table_1.xlsx
- Supplementary_figure_4.pdf
- Supplementary_figure_3.pdf
- Supplementary_table_3.xlsx
