# Supplementary material for: A transient disruption of fibroblastic transcriptional regulatory network facilitates trans-differentiation
Source: Nucleic Acids Res. 2014 Jul 10;42(14):8905–13. doi: 10.1093/nar/gku567 (PMC4132712; doi:10.1093/nar/gku567)
Supplement: SUPPLEMENTARY DATA [file supp_gku567_nar-03679-v-2013-File007.zip › Supplementary_table_5.xlsx]

## Sheet: Supplementary Table 4
Supplementary table 5. List of Primers and siRNAs for fibroblast-specific transcription factorsmicroarray expression profiling
gene symbol	PCR primer Left	PCR primer right	expression level (dCt with GAPDH)	SD of dCt	siRNA sequence	knock down efficiency(%)	Log2 (expression ratio)	SD of Log2(e.r.)	p-value of Log2(e.r.)
CITED2	tttcgtttttgtagccttgaca	aacaacgaaaaagaccaagttagc	4.48412	0.114099	ACAACCACUACAUGCCGGAUUUGCA	53.4836	-1.10419	0.175553	1.06642e-05
FOXD1	gcgaattctcggacaaaact	tcggctttgcataaatagagg	7.22564	0.0634775	UACUGCUAGGAUUUCCAAUUGUUAA	78.16	-2.19496	0.227278	5.10315e-06
HOXB5	ggagatggagtcccttttca	gagacttgggcctagggagt	10.6131	0.144056	CCAGCGCCAAUUUCACCGAAAUAGA	65.9124	-1.55268	0.338894	0.000348813
HOXC4	aatattacggccggaccag	ggtggtgggtacagctcct	7.9272	0.112886	GGACUCUAACUACAUCGAUCCGAAA	73.5084	-1.91639	0.211816	7.19197e-07
HOXC6	gaattcctacttcactaacccttcc	tcataggcggtggaattgag	8.18387	0.146408	GACAUGCUCUCAAACUGCAGACAAA	62.4785	-1.41421	0.263427	0.00050268
HOXC8	catgtttccatggatgagacc	ggtctgataccggctgtaagtt	6.00911	0.0661383	AAGUCUUGAACGUGGUGCGAAGCGU	79.035	-2.25394	0.276404	8.26421e-06
LHX9	gatgccaaggacctcaagc	ctcgtgcgttttggaacc	9.36625	0.214825	CCACCCGGCACUGCGACCACUUUAA	60.0788	-1.32477	0.253981	0.000402835
MEIS2	gcattttccccaaagtagca	cggaagggtacggatgtgt	6.73284	0.190829	GCGAGACCACGAUGAUGCAACCUCA	67.3946	-1.61682	0.313718	1.57938e-05
MKX	ccaagcaaggatgacacgta	tcctttccctgtgcaagatt	7.09851	0.234373	GGACCAAGCAAGGAUGACACGUAUU	80.5354	-2.36108	0.358051	8.06769e-05
MSX1	gaaactgagggcagagaggtt	tggcctctagctctgttcaact	6.57651	0.0879043	UGACUUCUUUGCCACUCGGUGUCAA	79.0093	-2.25218	0.310156	5.26305e-06
NFIX	gcttgctggagtcagacca	ggtcgggtgcgtgaaata	2.81254	0.169273	GAGAGCCCUGUUGAUGACGUGUUCU	93.8576	-4.02505	0.540893	2.28315e-05
OSR1	ggacctctgcggaacaag	tgcagggaagggtggata	6.75322	0.210262	CCACUUCACCAAGUCCUACAACCUA	89.6771	-3.27608	0.0471498	3.62019e-07
PRRX1	gagacgtgactgctgtggag	aagtagccatggcgctgta	5.20033	0.111627	GCGAAGGAAUAGGACAACCUUCAAU	88.4497	-3.114	0.28227	2.1838e-06
PRRX2	cctcgctgctcaagtcctac	agggtggcactgtgctgt	8.41554	0.0797489	GCCCACCGCCCUGAGUCCAGAUUAU	91.4502	-3.54796	0.397138	4.7414e-06
RUNX1T1	aggacgcactggcagttatc	cacaattccagcaactctcg	6.99932	0.18129	GGUUGCAUGGCACACGUCAAGAAGA	62.8665	-1.42921	0.387903	0.00014982
TBX3	aaaaatagacaacaacccttttgc	actgcagggtgagctgtttt	7.48699	0.180855	GACACUGGAAAUGGCCGAAGAGAAA	88.5256	-3.12351	0.239344	1.27663e-07
TWIST1	aaggcatcactatggactttctct	gccagtttgatcccagtatttt	4.40115	0.587039	UCCAAGAUGGCAAGCUGCAGCUAUG	72.3717	-1.85578	0.514231	0.00140724
TWIST2	tctgaaacctgaacaacctcag	ctgctgtcccttctctcgac	6.50576	0.0694906	UAGAGGAAGUCUAUGUACCUGGCGG	88.8162	-3.16052	0.291825	1.68302e-06
GAPDH	agccacatcgctcagacac	gcccaatacgaccaaatcc	15.5339	0.145703
