# Supplementary material for: A transient disruption of fibroblastic transcriptional regulatory network facilitates trans-differentiation
Source: Nucleic Acids Res. 2014 Jul 10;42(14):8905–13. doi: 10.1093/nar/gku567 (PMC4132712; doi:10.1093/nar/gku567)
Supplement: SUPPLEMENTARY DATA [file supp_gku567_nar-03679-v-2013-File007.zip › Supplementary_table_4.xlsx]

## Sheet: Supplementary table 3
	Supplementary table 4. Results of Matrix RNAi inter fibroblast-specific transcription factors
			siRNA
			CITED2	FOXD1	HOXB5	HOXC4	HOXC6	HOXC8	LHX9	MEIS2	MKX	MSX1	NFIX	OSR1	PRRX1	PRRX2	RUNX1T1	TBX3	TWIST1	TWIST2
primer	CITED2	ddCt	-1.10419	0.6095	0.346433	0.243003	0.329516	0.419622	0.72867	0.396752	0.406327	0.426481	-0.0261887	-0.279598	0.0853951	0.0751102	0.40912	0.633015	0.564395	0.416835
		SD	0.175553	0.176205	0.271822	0.15176	0.308575	0.194823	0.192194	0.272409	0.12212	0.222137	0.197126	0.282243	0.156057	0.121407	0.112367	0.0950345	0.320038	0.271658
		p-value	1.06642e-05	0.000149881	0.0246602	0.00950067	0.0395105	0.00201791	9.73678e-05	0.0125525	0.0140542	0.00573177	0.866278	0.164707	0.381019	0.300505	0.00442006	0.00105856	0.011538	0.0154602
	FOXD1	ddCt	-0.111136	-2.19496	-0.0635709	-0.181665	-0.509774	0.254025	0.384095	0.00714831	-0.229877	-0.0654629	-1.01519	-0.757929	-0.481907	0.0233207	-0.182694	0.158648	0.0656181	-0.256675
		SD	0.0786568	0.227278	0.259235	0.0642164	0.264187	0.140063	0.179239	0.227485	0.291402	0.0502526	0.2391	0.113059	0.164885	0.138481	0.241113	0.172191	0.257081	0.220503
		p-value	0.141362	5.10315e-06	0.664977	0.0247481	0.013427	0.0406307	0.0130595	0.952825	0.227937	0.187487	0.000314469	5.97712e-05	0.00343918	0.819705	0.138556	0.171647	0.629487	0.0890167
	HOXB5	ddCt	-0.37032	-0.866695	-1.55268	-0.478749	-0.609814	-0.0753786	-0.331546	0.0588532	-0.558216	-0.265679	-0.280627	0.0898287	-1.05294	-0.36707	-0.805955	-0.538051	-0.507202	-0.529641
		SD	0.145087	0.238015	0.338894	0.0417083	0.23636	0.137565	0.0966065	0.156452	0.635922	0.261772	0.379918	0.160358	0.275934	0.0533205	0.292697	0.158423	0.2238	0.258004
		p-value	0.0323641	0.00257503	0.000348813	0.00297883	0.0135783	0.627466	0.0219354	0.708252	0.0983583	0.0936914	0.179419	0.45822	0.00030293	0.0192579	0.00040192	0.000840747	0.00884903	0.0290209
	HOXC4	ddCt	-0.233388	-0.283679	-0.362315	-1.91639	-1.60045	0.00884469	0.187267	-0.137324	-0.221479	-0.0756131	-0.339506	-0.724384	-0.697634	-0.0352032	-0.279796	-0.242674	-0.129528	-0.321681
		SD	0.215109	0.187787	0.267196	0.211816	0.346412	0.107504	0.213891	0.205111	0.25488	0.177493	0.258508	0.162427	0.0919995	0.188238	0.296025	0.139287	0.206229	0.2515
		p-value	0.071417	0.0177628	0.0399274	7.19197e-07	0.000160778	0.911692	0.0863377	0.247835	0.252515	0.490559	0.0918832	0.00256218	0.000564351	0.674236	0.0726591	0.0254706	0.370728	0.0684953
	HOXC6	ddCt	-0.452618	-0.388394	-0.497791	-0.360334	-1.41421	0.0449342	0.0477571	-0.284204	-0.44221	-0.387715	-0.364716	0.311387	-0.877615	-0.115292	-0.411131	-0.774391	-0.2919	-0.347017
		SD	0.178533	0.198532	0.272893	0.182475	0.263427	0.165929	0.199955	0.123929	0.311071	0.273697	0.343097	0.947508	0.144028	0.154077	0.3569	0.224762	0.282136	0.14683
		p-value	0.0198375	0.035666	0.0271674	0.0359854	0.00050268	0.793538	0.766538	0.103365	0.0483296	0.0417462	0.08405	0.507145	0.000716008	0.172651	0.0199653	0.000141954	0.177434	0.0543251
	HOXC8	ddCt	0.0745655	0.0355084	-0.005648	-0.0659429	0.176216	-2.25394	0.433245	-0.52437	-0.291805	0.282146	-0.0994572	-0.267188	-0.478173	0.0825712	-0.198807	-1.62065	-0.25401	-0.355958
		SD	0.0900453	0.144904	0.222081	0.063327	0.251926	0.276404	0.135199	0.198408	0.343487	0.123909	0.322278	0.306133	0.254034	0.0616759	0.285832	0.200804	0.345205	0.307439
		p-value	0.404855	0.685835	0.958971	0.383918	0.234672	8.26421e-06	0.00181531	0.00367409	0.117357	0.00139122	0.516297	0.087362	0.00667899	0.0920956	0.200445	2.67177e-06	0.15824	0.0538525
	LHX9	ddCt	0.410736	0.441857	0.541826	0.393101	0.87326	0.493014	-1.32477	-0.168076	-0.117861	0.24197	-0.209824	-1.11655	0.198434	0.539618	-0.141516	0.77693	0.656585	0.234659
		SD	0.273515	0.318901	0.418802	0.258834	0.435153	0.28117	0.253981	0.471307	0.231965	0.2704	0.259733	0.361089	0.221957	0.239095	1.3356	0.179758	0.33671	0.353026
		p-value	0.0110017	0.0122465	0.0174685	0.0126231	0.00165518	0.00707721	0.000402835	0.371221	0.458774	0.0950556	0.280839	0.00513117	0.213	0.00338681	0.825548	0.00352429	0.0052982	0.173945
	MEIS2	ddCt	0.401189	0.431312	0.406903	0.44194	0.369827	0.486432	0.812688	-1.61682	-0.0297194	0.304765	-0.47184	-0.213226	-0.242685	0.60341	0.41035	-0.265194	0.611276	0.127333
		SD	0.301601	0.230938	0.331334	0.207884	0.422404	0.249468	0.294319	0.313718	0.0644479	0.2028	0.138329	0.11685	0.216064	0.219922	0.371952	0.204421	0.359816	0.322501
		p-value	0.0385853	0.00581134	0.0324193	0.00469545	0.073081	0.00586756	0.000372755	1.57938e-05	0.833306	0.0307383	0.0286102	0.196648	0.0865238	0.00148161	0.0661466	0.252199	0.0102615	0.408518
	MKX	ddCt	1.36197	1.70898	1.42981	1.2012	1.49196	1.53859	1.66662	0.866369	-2.36108	0.945978	0.226933	-0.530302	0.990209	1.37839	1.32552	1.35378	0.998692	1.13649
		SD	0.34567	0.358335	0.370095	0.398856	0.475871	0.297917	0.367651	0.477169	0.358051	0.412326	0.340795	0.363134	0.22924	0.304551	0.495792	0.132113	0.393635	0.321805
		p-value	8.11139e-05	2.11611e-05	0.000116283	0.000517237	0.000191473	2.81337e-05	2.54148e-05	0.00303571	8.06769e-05	0.00119568	0.310994	0.0932505	0.000229538	4.57723e-05	0.000812514	6.13368e-05	0.00185951	0.000421369
	MSX1	ddCt	0.0183993	-0.65035	-0.636182	-0.500541	-0.629657	-0.234757	-0.548436	-0.133832	-0.154522	-2.25218	-0.682649	-0.319716	-1.32788	-0.530022	-0.425635	-0.388182	-0.918539	-1.02574
		SD	0.12471	0.108736	0.146774	0.140458	0.194496	0.156163	0.135226	0.157053	0.503795	0.310156	0.335334	0.140438	0.151711	0.152489	0.316987	0.159976	0.283102	0.23848
		p-value	0.795259	0.000369068	0.00214653	0.00171653	0.00464699	0.0940288	0.00166969	0.282099	0.5377	5.26305e-06	0.00460371	0.00938735	3.61831e-05	0.000562625	0.0157876	0.0023577	0.00237691	0.000844989
	NFIX	ddCt	0.256036	0.150188	0.0750165	0.127403	0.476717	0.612501	0.51153	0.278359	-0.177211	0.205692	-4.02505	-0.26018	-0.20041	0.377412	0.154335	0.00255181	0.176762	-0.0795342
		SD	0.259078	0.263615	0.352605	0.233053	0.358706	0.226186	0.239826	0.271814	0.164726	0.149576	0.540893	0.0792644	0.170964	0.249792	0.356773	0.0673366	0.28724	0.294979
		p-value	0.0523216	0.218011	0.648935	0.244156	0.0239129	0.001051	0.00183091	0.0524239	0.335464	0.157434	2.28315e-05	0.118961	0.110066	0.0152345	0.411549	0.982975	0.346075	0.605567
	OSR1	ddCt	-0.959746	-0.729667	-0.988179	-1.39869	-0.739817	-0.613034	-0.406154	-0.217808	-0.717914	-0.795611	-0.660632	-3.27608	-1.22161	-0.639503	-0.430149	-0.288766	-0.432964	-1.12481
		SD	0.216494	0.290003	0.38959	0.371484	0.41801	0.232586	0.255614	0.329359	0.349598	0.255147	0.217977	0.0471498	0.195257	0.344389	0.386281	0.155873	0.327647	0.279325
		p-value	0.000101592	0.00396596	0.00203372	0.00279536	0.0109388	0.00354803	0.0349395	0.142284	0.0356995	0.00318028	0.0143327	3.62019e-07	0.000122614	0.00509729	0.0955303	0.0817774	0.0714167	0.00105283
	PRRX1	ddCt	-0.038086	-0.477213	-0.329283	-0.490703	0.251133	-0.0404209	-0.307025	0.102283	-0.181435	-0.465893	-0.233719	-0.382567	-3.114	-0.0292022	-0.53012	0.156961	-0.213218	-0.932088
		SD	0.247173	0.15659	0.191073	0.206171	0.261092	0.173793	0.149769	0.214682	0.298252	0.211947	0.198946	0.019485	0.28227	0.173192	0.368343	0.147584	0.185944	0.234788
		p-value	0.691118	0.000795912	0.0445751	0.00102425	0.118016	0.692653	0.0113246	0.367262	0.338114	0.0028454	0.129733	0.00349861	2.1838e-06	0.677442	0.014401	0.126137	0.162569	0.000798952
	PRRX2	ddCt	0.352661	-0.141478	0.0748354	0.0797013	0.0300371	0.175594	0.138115	-0.0246422	0.00721931	-0.140853	-0.124926	-0.644764	-0.334348	-3.54796	0.0472023	0.0365909	-0.0117131	-0.201471
		SD	0.123621	0.141839	0.155147	0.151657	0.208017	0.136473	0.174442	0.166882	0.226147	0.109143	0.172842	0.0661452	0.103565	0.397138	0.300969	0.0644879	0.096758	0.237929
		p-value	0.0018122	0.184647	0.492804	0.374639	0.82206	0.0780239	0.278466	0.796736	0.957156	0.0318181	0.308263	7.47492e-05	0.0150709	4.7414e-06	0.723963	0.529969	0.902108	0.234679
	RUNX1T1	ddCt	0.139499	0.11102	0.134906	0.0544057	0.0658098	0.256043	0.29732	-0.0114104	-0.184099	0.108549	-0.0939572	-0.531191	-0.108215	0.302247	-1.42921	-0.0378771	0.114966	-0.0787207
		SD	0.295308	0.262228	0.262559	0.21219	0.369503	0.199852	0.222295	0.225943	0.15201	0.148852	0.0631296	0.145566	0.241718	0.249389	0.387903	0.111403	0.200314	0.27758
		p-value	0.284804	0.316046	0.321692	0.60463	0.71805	0.0702129	0.0270539	0.926117	0.199227	0.359951	0.445706	0.0284947	0.399691	0.0302766	0.00014982	0.715003	0.4652	0.628392
	TBX3	ddCt	-0.901453	-1.08552	-1.22263	-1.07528	-1.58716	-0.816713	-1.27724	-0.669653	-0.490101	-0.71629	-0.55822	-0.169381	-1.5267	-1.13757	-1.4521	-3.12351	-0.667314	-1.25976
		SD	0.136896	0.144423	0.112797	0.0698029	0.175425	0.0872739	0.0798238	0.229745	0.69907	0.511238	0.524507	0.20946	0.119693	0.277904	0.234619	0.239344	0.380047	0.214953
		p-value	8.97531e-05	0.000835911	0.000390176	0.000109418	0.000154142	0.00184859	7.43168e-05	0.00546018	0.145633	0.0100612	0.0372199	0.217336	3.76685e-05	0.000103947	2.3846e-05	1.27663e-07	0.0375918	0.00115076
	TWIST1	ddCt	-0.321758	-0.176884	-0.306477	-0.450554	-0.468817	0.0272764	0.0379871	-0.427344	-0.471054	-0.0224572	-0.484205	-0.549381	-0.2942	-0.0723493	-0.42114	-0.576299	-1.85578	-0.941775
		SD	0.743751	0.624439	0.632135	0.665588	0.646159	0.625281	0.606595	0.67395	0.464883	0.497211	0.396107	0.387966	0.466481	0.590086	0.530635	0.464973	0.514231	0.614674
		p-value	0.331424	0.572436	0.359084	0.180667	0.189872	0.929842	0.901655	0.210518	0.1915	0.943964	0.197515	0.140423	0.375469	0.813979	0.233499	0.107744	0.00140724	0.0264673
	TWIST2	ddCt	-0.450191	-0.330685	-0.322033	-0.466396	-0.493685	-0.102782	0.00354281	-0.748983	-0.221458	-0.217405	-0.27868	-0.567805	-0.676471	-0.214734	-0.687708	-0.309628	-1.70526	-3.16052
		SD	0.0440163	0.144164	0.223075	0.0983848	0.287986	0.114832	0.140212	0.116077	0.250309	0.125155	0.197179	0.0706356	0.0379754	0.119747	0.33544	0.123493	0.0886446	0.291825
		p-value	0.000107085	0.00701019	0.031338	7.72733e-05	0.0190318	0.206625	0.962019	0.000112566	0.174896	0.0413802	0.0776619	0.000283487	2.61102e-05	0.00527848	0.00290601	0.00837043	6.44976e-07	1.68302e-06
			Significant perturbation was colored.
			ddCt is same as Log2FC
