# Supplementary material for: A transient disruption of fibroblastic transcriptional regulatory network facilitates trans-differentiation
Source: Nucleic Acids Res. 2014 Jul 10;42(14):8905–13. doi: 10.1093/nar/gku567 (PMC4132712; doi:10.1093/nar/gku567)
Supplement: SUPPLEMENTARY DATA [file supp_gku567_nar-03679-v-2013-File007.zip › Supplementary_table_1.xlsx]

## Sheet: Sheet1
Additional file 1. List of fibroblast-enrinched transcription factors based on FANTOM5
	Symbol	Gene name	Gene ID	Fibrolbasts-average (TPM)	Other cells-average (TPM)	Enrichment score (FANTOM5)
1	TWIST2	twist basic helix-loop-helix transcription factor 2	13345	86.7152	20.4904	3.59802
2	LHX9	LIM homeobox 9	56956	48.8924	10.0906	3.57125
3	FOXF2	forkhead box F2	2295	36.8726	7.89355	3.24756
4	MKX	mohawk homeobox	283078	23.9965	3.96986	3.23265
5	PRRX1	paired related homeobox 1	5396	54.2625	14.7808	2.99596
6	TCF12	transcription factor 12	6938	41.8645	12.5101	2.67643
7	PRRX2	paired related homeobox 2	51450	45.089	13.7371	2.67325
8	MSX1	msh homeobox 1	4487	38.3597	12.1781	2.52412
9	TWIST1	twist basic helix-loop-helix transcription factor 1	7291	103.597	38.2025	2.51368
10	CREB3L1	cAMP responsive element binding protein 3-like 1	90993	154.018	59.4162	2.46861
11	FOXF1	forkhead box F1	2294	40.2387	13.7156	2.41716
12	OSR1	odd-skipped related 1 (Drosophila)	130497	71.6595	27.7381	2.3416
13	CITED2	Cbp/p300-interacting transactivator, with Glu/Asp-rich carboxy-terminal domain, 2	10370	260.665	110.694	2.29627
14	RUNX1T1	runt-related transcription factor 1; translocated to, 1 (cyclin D-related)	862	13.4317	3.28152	2.22564
15	NFIC	nuclear factor I/C (CCAAT-binding transcription factor)	4782	94.347	43.7182	2.03922
16	PTRF	polymerase I and transcript release factor	284119	570.347	280.468	2.01545
17	RARG	retinoic acid receptor, gamma	5916	33.1834	14.2149	1.98718
18	SNAI2	snail homolog 2 (Drosophila)	6591	173.434	85.5458	1.97065
19	FOXD1	forkhead box D1	297	59.7179	28.247	1.94658
20	TBX3	T-box 3	6926	32.7197	14.5298	1.93139
21	FOXC2	forkhead box C2 (MFH-1, mesenchyme forkhead 1)	2303	38.1705	17.3995	1.9273
22	TBX2	T-box 2	6909	60.5536	29.1648	1.91875
23	TBX18	T-box 18	9096	21.0089	8.60812	1.91127
24	NFIX	nuclear factor I/X (CCAAT-binding transcription factor)	4784	73.7707	37.1632	1.86823
25	PAX9	paired box gene 9	5083	6.45885	1.174	1.85599
26	NFATC4	nuclear factor of activated T-cells, cytoplasmic, calcineurin-dependent 4	4776	13.6991	5.10167	1.85109
27	ETV1	ets variant 1	2115	15.293	5.98772	1.84688
28	BARX1	BARX homeobox 1	56033	11.5106	3.94867	1.84504
29	TEAD1	TEA domain family member 1 (SV40 transcriptional enhancer factor)	7003	86.5474	46.7748	1.76818
30	NR2F1	nuclear receptor subfamily 2, group F, member 1	7025	67.8831	37.2322	1.72577
31	FHL2	four and a half LIM domains 2	2274	69.6079	39.7748	1.66629
32	FOSL1	FOS-like antigen 1	8061	151.459	89.1248	1.66225
33	HOXB5	homeobox B5	3215	10.5359	4.45158	1.64374
34	HOXC8	homeobox C8	3224	11.8733	5.31867	1.63522
35	MEIS2	Meis homeobox 2	4212	13.0104	6.03873	1.63156
36	DRAP1	DR1-associated protein 1 (negative cofactor 2 alpha)	10589	232.955	141.847	1.62043
37	HIF1A	hypoxia inducible factor 1, alpha subunit (basic helix-loop-helix transcription factor)	3091	226.044	138.129	1.61423
38	JDP2	Jun dimerization protein 2	122953	28.7636	15.9376	1.61258
39	ELK3	ETS-domain protein (SRF accessory protein 2)	2004	65.0778	38.4747	1.61192
40	EPAS1	endothelial PAS domain protein 1	2034	341.618	214.248	1.58095
41	PPARG	peroxisome proliferator-activated receptor gamma	5468	12.3426	6.06299	1.56762
42	GLI3	GLI family zinc finger 3	2737	17.4694	9.42129	1.55807
43	HIF3A	hypoxia inducible factor 3, alpha subunit	64344	17.9099	9.71325	1.55709
44	TCEAL3	transcription elongation factor A (SII)-like 3	85012	33.1612	20.0785	1.52167
45	HIC1	hypermethylated in cancer 1	3090	23.5031	13.7384	1.52111
46	MSC	musculin	9242	20.9885	12.139	1.51634
47	BNC2	basonuclin 2	54796	11.1069	5.63342	1.51474
48	STAT1	signal transducer and activator of transcription 1, 91kDa	6772	55.8315	35.1923	1.51351
49	HOXC4	homeobox C4	3221	11.9661	6.26842	1.50563
50	HOXC6	homeobox C6	3223	11.9661	6.26842	1.50563
