# Supplementary material for: A transient disruption of fibroblastic transcriptional regulatory network facilitates trans-differentiation
Source: Nucleic Acids Res. 2014 Jul 10;42(14):8905–13. doi: 10.1093/nar/gku567 (PMC4132712; doi:10.1093/nar/gku567)
Supplement: SUPPLEMENTARY DATA [file supp_gku567_nar-03679-v-2013-File007.zip › Supplementary_table_3.xlsx]

## Sheet: 3a
	Supplementary table 3a. Results of Matrix RNAi inter fibroblast-specific transcription factors each experiment (Ct)
		CITED2					FOXD1					HOXB5					HOXC4					HOXC6					HOXC8					LHX9					MEIS2					MKX					MSX1
		experiment 1	experiment 2	experiment 3	experiment 4	average	experiment 1	experiment 2	experiment 3	experiment 4	average	experiment 1	experiment 2	experiment 3	experiment 4	average	experiment 1	experiment 2	experiment 3	experiment 4	average	experiment 1	experiment 2	experiment 3	experiment 4	average	experiment 1	experiment 2	experiment 3	experiment 4	average	experiment 1	experiment 2	experiment 3	experiment 4	average	experiment 1	experiment 2	experiment 3	experiment 4	average	experiment 1	experiment 2	experiment 3	experiment 4	average	experiment 1	experiment 2	experiment 3
CITED2	Ct value	21.1939	21.2469	21.3587	21.5977	21.3493	19.5358	19.48	19.5736	19.4631	19.5131	19.7401	19.8477	19.9341	19.7486	19.8176	19.8825	19.9464	19.8663	19.7811	19.8691	19.7342	19.5986	19.8593	19.8567	19.7622	19.7358	19.7491	19.7529	19.7916	19.7573	19.4843	19.4329	19.5831	19.5215	19.5054	19.7347	19.7503	19.7421	19.5244	19.6879	19.5377	19.4443	19.5268	19.4487	19.4894	19.7424	19.5163	19.656
	SD	0.0325481	0.0788085	0.060848	0.00665034	0.1793	0.0158392	0.0181606	0.0469335	0.0882116	0.0508993	0.10753	0.0136754	0.0399996	0.0272052	0.0917577	0.00686176	0.0600864	0.0666802	0.076726	0.0680769	0.00463367	0.068665	0.0394311	0.103492	0.123704	0.0463113	0.0297367	0.0256418	0.0154305	0.0239787	0.0546049	0.000634982	0.0106971	0.0106886	0.0632334	0.0607836	0.000123036	0.0107155	0.0891916	0.109199	0.0140467	0.0594062	0.00232002	0.0248202	0.0497353	0.00307945	0.0312011	0.00909056
FOXD1	Ct value	23.0485	22.9847	23.038	23.3199	23.0978	25.1125	25.1663	24.7627	25.195	25.0591	22.9656	22.9853	22.9704	22.9553	22.9692	23.0471	23.1444	22.9505	22.999	23.0353	23.2995	23.162	23.2851	23.6255	23.343	22.6284	22.6931	22.5255	22.8109	22.6645	22.6376	22.523	22.5044	22.7012	22.5915	22.9184	22.8372	22.6987	22.8218	22.819	22.7444	22.9903	22.7144	23.0193	22.8671	22.8215	22.877	22.6904
	SD	0.0882307	0.0521576	0.163484	0.00848033	0.150704	0.0767126	0.00794364	0.0384298	0.087752	0.200544	0.0152806	0.00631871	0.0296426	0.0451247	0.0124965	0.0683963	0.0277992	0.00565615	0.138734	0.0827522	0.149496	0.0677755	0.0551635	0.190212	0.19816	0.0599711	0.0293845	0.016506	0.00585697	0.119543	0.0329795	0.0252465	0.0696295	0.0470587	0.0939065	0.0208844	0.0349636	0.0558098	0.0071538	0.0907163	0.13574	0.00618577	0.0173255	0.0955358	0.159932	0.0730498	0.0398405	0.0937793
HOXB5	Ct value	26.5731	26.6124	26.6426	27.1497	26.7444	27.3407	26.9939	26.8645	27.2742	27.1183	28.0212	27.6889	27.7923	27.8805	27.8458	26.7116	26.7269	26.6604	26.7804	26.7198	26.7997	26.692	26.687	27.1434	26.8305	26.4429	26.1796	26.303	26.5999	26.3813	26.6319	26.6121	26.6798	26.8549	26.6947	26.1698	26.156	25.9134	26.38	26.1548	26.1807	27.0273	26.416	26.7076	26.5829	26.3088	26.6033	26.0874
	SD	0.0478457	0.234415	0.0289482	0.101549	0.271646	0.081651	0.129065	0.163756	0.00272802	0.2263	0.141677	0.0615056	0.0479312	0.210768	0.140764	0.0150048	0.0366359	0.0101915	0.149344	0.0493814	0.233429	0.0922442	0.01893	0.0622947	0.214953	0.0288867	0.113933	0.00692116	0.00858003	0.181109	0.209256	0.0212464	0.101824	0.0545816	0.110554	0.159467	0.0884195	0.00682429	0.131215	0.190819	0.22953	0.413622	0.0445718	0.0785836	0.366355	0.0309868	0.129017	0.0564971
HOXC4	Ct value	23.8275	23.7971	23.812	24.2497	23.9216	23.9028	23.7207	23.905	23.8691	23.8494	23.9695	23.903	24.1531	23.8523	23.9695	25.3704	25.4763	25.4689	25.5707	25.4716	25.2616	24.968	24.9961	25.3153	25.1353	23.5919	23.6422	23.6285	23.5821	23.6112	23.474	23.2838	23.6591	23.5429	23.4899	23.6461	23.7137	23.5187	23.7817	23.6651	23.3936	23.7052	23.4958	23.6465	23.5602	23.3672	23.6847	23.3915
	SD	0.00735815	0.00531532	0.104635	0.138493	0.219105	0.0678045	0.0474886	0.0360193	0.00584424	0.0873526	0.00471357	0.0631885	0.0451212	0.0485973	0.131482	0.0451247	0.0249969	0.156878	0.0631574	0.0818276	0.132202	0.0262591	0.176367	0.015801	0.178633	0.019881	0.0690645	0.0670514	0.00986485	0.028778	0.0255414	0.0417893	0.0115174	0.0816758	0.157249	0.0237956	0.0054129	0.00278671	0.0392876	0.112204	0.0901384	0.0390068	0.0291031	0.0766079	0.141851	7.35397e-05	0.0676673	0.0549273
HOXC6	Ct value	24.3128	24.2021	24.2526	24.8225	24.3975	24.4118	23.947	24.2466	24.2377	24.2108	24.4405	24.2337	24.548	24.2243	24.3616	24.2596	23.9956	24.1635	24.27	24.1722	25.114	24.9661	25.0329	25.7098	25.2057	24.024	23.7793	23.608	23.9158	23.8318	23.9849	23.5546	23.936	24.0689	23.8861	24.1183	24.1251	23.8002	24.2308	24.0686	23.9611	24.1404	23.867	24.1822	24.0377	23.9246	24.3773	23.8007
	SD	0.0598361	0.164994	0.0296066	0.124634	0.286906	0.0422312	0.207242	0.020533	0.0826382	0.193232	0.00882045	0.185909	0.0680788	0.13708	0.159378	0.0454578	0.268684	0.153053	0.226075	0.127097	0.0506515	0.183051	0.0756724	0.00445831	0.341476	0.050049	0.172701	0.226333	0.0480295	0.179669	0.0832632	0.201691	0.220375	0.107126	0.227704	0.036008	0.0649463	0.111995	0.200418	0.186203	0.031585	0.0413431	0.00496035	0.131301	0.148799	0.0223601	0.0135694	0.00864509
HOXC8	Ct value	21.4937	21.5999	21.7005	21.9881	21.6956	21.6588	21.4614	21.6441	21.6843	21.6121	21.6066	21.6735	21.8325	21.6662	21.6947	21.5982	21.7387	21.6966	21.7786	21.703	21.3865	21.1976	21.4969	21.681	21.4405	23.9123	23.861	23.7198	24.3304	23.9559	21.2833	21.181	21.3756	21.4636	21.3259	22.1036	22.052	22.0724	22.3081	22.134	21.685	21.8329	21.6357	21.6964	21.7125	21.2619	21.338	21.1662
	SD	0.0949772	0.00967958	0.0259303	0.182888	0.212548	0.0978325	0.0296228	0.00160655	0.143307	0.101865	0.0384001	0.0147121	0.0378175	0.0905203	0.0966231	0.0236457	0.0200642	0.0240551	0.161275	0.077484	0.218646	0.0131027	0.0258122	0.178019	0.202428	0.193964	0.0785878	0.0182794	0.13239	0.262616	0.0179874	0.0727578	0.0402719	0.132801	0.121396	0.0344255	0.023017	0.0259324	0.423578	0.117997	0.180607	0.004826	0.0145926	0.0362717	0.0844718	0.1644	0.0806335	0.0357916
LHX9	Ct value	24.6864	24.552	24.7738	24.8539	24.7165	24.5493	24.413	24.6531	24.6363	24.5629	24.4987	24.4096	24.6712	24.438	24.5044	24.5809	24.6319	24.6395	24.5521	24.6011	24.0161	23.7921	24.3128	24.2814	24.1006	24.5037	24.5147	24.573	24.673	24.5661	26.1544	26.5591	26.2561	26.7945	26.441	25.2549	24.9994	25.2174	25.0678	25.1349	25.1455	24.6942	24.8305	24.9126	24.8957	24.7957	24.6333	24.6341
	SD	0.111194	0.00926876	0.0249764	0.0834923	0.129277	0.0039598	0.0709157	0.00770534	0.0295408	0.109833	0.148876	0.0940127	0.0137066	0.00619496	0.117252	0.00614264	0.0404126	0.0275347	0.0389411	0.0417805	0.0108329	0.00413021	0.0441574	0.0665324	0.244957	0.13914	0.00368332	0.0286322	0.0113165	0.077504	0.262487	0.0234201	0.0984597	0.118015	0.291687	0.0940289	0.016052	0.0388534	0.101937	0.121204	0.0204934	0.00858852	0.00707743	0.00532451	0.189346	0.02406	0.0087462	0.0242029
MEIS2	Ct value	21.9573	21.9263	21.9737	22.5133	22.0927	21.9198	21.9076	21.9811	21.9517	21.9401	21.9544	22.0811	22.0927	21.8953	22.0059	21.9097	22.0043	21.8979	21.8636	21.9189	21.9903	21.7378	22.0048	22.1496	21.9706	21.946	21.9673	21.8991	21.9447	21.9392	21.6376	21.5101	21.8016	21.7313	21.6701	23.887	23.9798	23.8314	24.1026	23.9502	22.1498	22.1221	22.2038	22.2209	22.1741	21.9855	21.9921	21.966
	SD	0.0174175	0.00314097	0.0376244	0.116258	0.281149	0.0578491	0.016419	0.0126494	0.0263058	0.0330831	0.00901066	0.0474582	0.0347253	0.015579	0.0967105	0.00547866	0.0242523	0.0762219	0.0322165	0.0601904	0.149868	0.00415284	0.0693884	0.0652702	0.17107	0.00142553	0.0591	0.0428415	0.0425459	0.0287228	0.00974817	0.0303009	0.0117366	0.0024176	0.126072	0.0461698	0.0155182	0.00190636	0.164978	0.118629	0.0529496	0.0736119	0.00844427	0.0615508	0.0460623	0.0421294	0.0440952	0.0368643
MKX	Ct value	21.3242	21.306	21.5467	21.8133	21.4975	20.983	20.8621	21.0742	21.193	21.0281	21.2978	21.3093	21.4857	21.3018	21.3487	21.4027	21.478	21.4094	21.811	21.5253	21.1855	20.8716	21.3678	21.4317	21.2142	21.2373	21.2103	21.2297	21.3337	21.2528	21.1708	20.9583	21.2952	21.3032	21.1819	21.8739	21.7207	22.0687	21.6674	21.8327	24.9534	24.8092	24.3998	25.3222	24.8712	21.945	21.4751	21.7787
	SD	0.0336272	0.0252402	0.0366027	0.0454132	0.237217	0.0441228	0.0196491	0.0887681	0.000252437	0.140125	0.00383676	0.0395789	0.0464845	0.0464647	0.0915069	0.0339418	0.0339022	0.0130871	0.340154	0.193479	0.0184654	0.00811829	0.05593	0.052729	0.251053	0.0163518	0.0221169	0.0726828	0.0204601	0.0551787	0.0711682	0.0355505	0.0261771	0.0708535	0.160907	0.070845	0.0041889	0.0178092	0.0353009	0.180053	0.0378422	0.0142114	0.129697	0.0411515	0.381325	0.0877286	0.0615628	0.0314245
MSX1	Ct value	22.235	22.1722	22.3276	22.5417	22.3191	22.8789	22.7942	22.8098	22.9787	22.8654	22.8349	22.8561	22.9763	22.9032	22.8926	22.7149	22.6652	22.6457	22.7943	22.705	22.7732	22.709	22.7326	23.0403	22.8138	22.5237	22.4936	22.3339	22.6651	22.5041	22.8233	22.7657	22.8448	23.066	22.8749	22.2578	22.3191	22.1533	22.5133	22.3109	21.7999	22.4468	22.01	22.3137	22.1426	24.2131	24.6112	23.98
	SD	0.0766299	0.0266367	0.0265575	0.00563847	0.161526	0.0688644	0.0448051	0.0251009	0.0389382	0.0840309	0.0687442	0.0401934	0.0250323	0.0441496	0.0626452	0.0460892	0.104696	0.0293831	0.0158102	0.0662846	0.0800056	0.0608685	0.0582055	0.0929428	0.15334	0.0050742	0.0757601	0.122427	0.0585909	0.135869	0.031945	0.0290833	0.030494	0.181671	0.131687	0.118872	0.0638744	0.0308341	0.0583236	0.151292	0.0365072	0.038596	0.0937723	0.00128552	0.292625	0.027406	0.0330028	0.0454648
NFIX	Ct value	18.152	18.1696	18.3763	18.5721	18.3175	18.3338	18.2045	18.2998	18.3655	18.3009	18.4349	18.3708	18.5466	18.3176	18.4175	18.2812	18.3499	18.2869	18.3344	18.3131	17.9447	17.7822	17.9325	18.1143	17.9434	17.8926	17.8846	17.8943	17.8999	17.8929	17.9694	17.932	18.1767	18.1259	18.051	18.1192	18.2044	18.0274	18.1879	18.1347	18.2261	18.467	18.3467	18.5655	18.4013	17.956	18.3217	17.9851
	SD	0.00269196	0.0222081	0.0124444	0.0242594	0.197945	0.0867825	0.0281216	0.01759	0.0972731	0.069631	0.0244659	0.0911468	0.0433273	0.055341	0.0985399	0.0167012	0.0155344	0.0210032	0.0125137	0.0341921	0.0184421	0.00102106	0.0407605	0.0012339	0.13575	0.0184095	0.0596423	0.0325411	0.0356679	0.00631503	0.00576009	0.00679247	0.0510149	0.0895416	0.118625	0.0313772	0.0639783	0.0558508	0.0309168	0.0805286	0.0315271	0.013761	0.0189441	0.00871368	0.147144	0.0617431	0.00659236	0.014087
OSR1	Ct value	23.4234	23.3789	23.5619	23.5317	23.474	23.2833	23.0045	23.3759	22.8219	23.1214	23.499	23.3385	23.6832	23.1647	23.4213	23.4712	24.6844	23.637	23.3269	23.7799	23.2539	22.8861	23.3184	22.9441	23.1006	23.0044	23.0124	23.3331	22.8864	23.0591	22.9714	22.8026	23.1925	22.671	22.9094	22.5161	22.6585	22.4449	22.6667	22.5716	22.5767	23.2714	22.8798	22.8029	22.8827	22.778	23.3317	23.0007
	SD	0.0518132	0.0017013	0.122197	0.0241569	0.0869468	0.0315568	0.0156101	0.110834	0.0043883	0.254543	0.0878502	0.0190466	0.0654286	0.102343	0.221625	0.0529906	1.72049	0.0451007	0.0746125	0.616202	0.0927484	0.0798663	0.163431	0.00018314	0.217126	0.147338	0.085147	0.0262365	0.0183409	0.191525	0.0139159	0.090509	0.092042	0.0239575	0.225242	0.0697342	0.00310491	0.108202	0.00763534	0.109117	0.0690278	0.186108	0.117679	0.0600624	0.289331	0.0348222	0.00415142	0.0318898
PRRX1	Ct value	20.8043	20.845	21.0798	21.2686	20.9994	21.3337	21.207	21.4082	21.3154	21.3161	21.187	21.2282	21.3626	21.0605	21.2096	21.2647	21.3063	21.3294	21.3756	21.319	20.5278	20.3197	20.6418	20.7379	20.5568	20.9015	20.9169	20.853	21.063	20.9336	21.2306	21.1481	21.3159	21.3349	21.2574	20.6458	20.7143	20.5878	20.8464	20.6986	20.5859	20.9427	20.8076	20.8372	20.7933	21.0474	21.2988	21.0564
	SD	0.018599	0.105353	0.106288	0.00799101	0.216698	0.0850048	0.0850331	0.138296	0.109958	0.0830498	0.0399621	0.0299389	0.140525	0.121208	0.124523	0.000442649	0.0267046	0.0441998	0.0148429	0.046246	0.156606	0.0753366	0.0140064	0.0477325	0.179876	0.0450547	0.0248824	0.0242283	0.1566	0.0904927	0.101736	0.0123899	0.00717501	0.00398384	0.0857902	0.0899786	0.0221742	0.0159389	0.00863165	0.111289	0.0417667	0.0711307	0.00792596	0.00865569	0.14995	0.0639797	0.120355	0.119361
PRRX2	Ct value	23.8269	23.6741	23.7878	24.0068	23.8239	24.2846	24.1319	24.1255	24.2402	24.1956	23.928	24.0193	24.2213	23.9141	24.0207	23.9917	23.9814	23.8728	24.0095	23.9638	23.886	23.9244	23.9258	24.2362	23.9931	23.8318	23.9696	23.852	24.0778	23.9328	23.9895	24.0732	23.8868	24.1602	24.0274	24.0383	24.0421	24.0771	24.0053	24.0407	23.7149	23.8509	23.8805	23.8333	23.8199	24.059	24.1341	24.006
	SD	0.00921431	0.0235799	0.130984	0.0157423	0.138082	0.0954976	0.361369	0.00993485	0.132241	0.079348	0.101435	0.173669	0.103349	0.038736	0.14167	0.0593312	0.0150366	0.024526	0.193526	0.0617936	0.153765	0.00132583	0.0512377	0.08028	0.163131	0.0985997	0.0463006	0.047461	0.0622968	0.114173	0.167099	0.143014	0.103614	0.0330579	0.116811	0.163434	0.169263	0.113328	0.0256199	0.029348	0.065599	0.0532897	0.0294298	0.0238175	0.0726563	0.0859474	0.0446842	0.110068
RUNX1T1	Ct value	22.523	22.4816	22.5615	22.9172	22.6208	22.4837	22.426	22.6228	22.5749	22.5268	22.4177	22.5711	22.6816	22.5071	22.5444	22.5473	22.6699	22.5266	22.5478	22.5729	22.602	22.3885	22.5112	22.6629	22.5411	22.4266	22.5163	22.3536	22.4479	22.4361	22.4007	22.3758	22.5459	22.4857	22.452	22.5687	22.7856	22.4442	22.6466	22.6113	22.5266	22.4874	22.5882	22.7778	22.595	22.3284	22.5478	22.2999
	SD	0.0351892	0.00350937	0.00589091	0.0256835	0.200278	0.0629763	0.0330254	0.0403008	0.02863	0.0885782	0.0229096	0.0379023	0.0186535	0.0579531	0.111037	0.0111808	0.0375969	0.00291187	0.017578	0.0653992	0.0350159	0.0028058	0.0171983	0.0457951	0.119351	0.00152806	0.0485019	0.00888338	0.0473634	0.0669913	0.0142475	0.0396708	0.000957423	0.000509824	0.078303	0.0676828	0.00837144	0.0301829	0.06142	0.143022	0.0107678	0.266445	0.00866771	0.0546622	0.128755	0.0370842	0.0595985	0.0295945
TBX3	Ct value	24.1447	23.9832	24.2489	24.221	24.1494	24.5131	24.06	24.371	23.9	24.211	24.4406	24.2722	24.6031	24.2423	24.3896	24.3258	24.1309	24.3036	24.0007	24.1902	24.8226	24.5427	24.6716	24.6901	24.6818	24.191	23.9284	24.0786	23.7882	23.9965	24.6223	24.4694	24.598	24.3672	24.5142	23.7872	23.9324	23.4274	23.8817	23.7572	22.9402	23.8517	23.337	23.4257	23.3887	23.3723	24.0434	23.4998
	SD	0.0684621	0.132081	0.112153	0.069102	0.119284	0.00973332	0.173628	0.029463	0.0109609	0.280692	0.180106	0.141165	0.165423	0.134787	0.166997	0.0456657	0.0264585	0.0319471	0.00401495	0.153489	0.0575288	0.10936	0.000924896	0.0186012	0.114512	0.0726411	0.0312371	0.105193	0.209463	0.175699	0.00086267	0.000190212	0.0837045	0.0261014	0.118774	0.0589161	0.0256029	0.0251681	0.0686891	0.227954	0.0157048	0.012018	0.122945	0.0709115	0.373936	0.0407251	0.0631326	0.00818759
TWIST1	Ct value	20.3504	20.3339	20.4513	20.8	20.4839	20.1997	20.1509	20.2839	20.2318	20.2166	20.2707	20.3718	20.5056	20.4022	20.3876	20.4627	20.4949	20.4758	20.4852	20.4797	20.4485	20.3583	20.4821	20.6214	20.4776	19.9142	20.1559	20.0494	20.1474	20.0667	19.9852	20.0785	20.2274	20.1615	20.1132	20.351	20.5418	20.2567	20.5665	20.429	20.2837	20.3205	20.2868	20.2441	20.2838	19.9139	20.1874	19.8131
	SD	0.0567276	0.0118051	0.0204439	0.277616	0.217013	0.0398879	0.0439891	0.0570699	0.187198	0.0558809	0.0531766	0.0343017	0.0121269	0.196224	0.0967101	0.0344474	0.0388605	0.04088	0.216609	0.0137118	0.132064	0.0394028	0.0150041	0.0526554	0.109212	0.0193705	0.00856236	0.0466507	0.175488	0.112591	0.0636799	0.0761342	0.02315	0.186932	0.104838	0.0626164	0.0112239	0.0302514	0.104301	0.149879	0.12759	0.100996	0.0248633	0.102593	0.0312813	0.24269	0.0554966	0.00818547
TWIST2	Ct value	22.6972	22.6862	22.6712	22.8132	22.717	22.5823	22.4433	22.5659	22.3084	22.475	22.4532	22.4747	22.748	22.3551	22.5078	22.6279	22.6388	22.6256	22.5082	22.6001	22.7128	22.459	22.6685	22.5879	22.6071	22.3251	22.3169	22.339	22.2246	22.3014	22.2434	22.1587	22.4575	22.1493	22.2522	22.8204	23.0545	22.6875	22.8587	22.8553	21.9053	22.18	22.1777	22.2921	22.1388	22.1679	22.44	22.0854
	SD	0.0181627	0.030559	0.0358362	0.0702086	0.0650718	0.157497	0.00629042	0.0947509	0.0729593	0.127192	0.0381548	0.0226423	0.0208618	0.00776191	0.168399	0.0648092	0.0444084	0.040211	0.0137193	0.0615541	0.0749929	0.021834	0.0685151	0.0675245	0.111426	0.191444	0.0284915	0.0222859	0.0306396	0.0520092	0.0352076	0.00999425	0.0447012	0.0632606	0.143221	0.12657	0.0147403	0.0542386	0.0840432	0.151697	0.0392317	0.0757036	0.00165251	0.00866913	0.164552	0.0525317	0.0691975	0.0443207
GAPDH	Ct value	15.6922	15.6952	15.8226	15.834	15.761	15.532	15.6551	15.7613	15.6057	15.6385	15.3055	15.7982	15.9533	15.6628	15.68	15.5666	15.7353	15.6912	15.5187	15.628	15.2611	15.6138	15.8469	15.7087	15.6076	15.5278	15.7419	15.8074	15.6942	15.6928	15.5752	15.7306	15.9327	15.7615	15.75	15.3842	15.7861	15.6264	15.6054	15.6005	15.4526	15.0758	15.5776	15.5403	15.4116	15.5797	15.5029	15.4414
	SD	0.0238182	0.00711632	0.041807	0.040227	0.0778662	0.0736954	0.0213674	0.0113766	0.0412028	0.0962152	0.041365	0.074453	0.0262436	0.0490647	0.276398	0.0533611	0.0181097	0.0293322	0.023022	0.10202	0.119258	0.00725138	0.000663266	0.108572	0.250051	0.025004	0.0190869	0.035856	0.033886	0.119398	0.0800219	0.0649937	0.0641572	0.0319527	0.146544	0.103482	0.0560241	0.132256	0.148841	0.165265	0.0711569	0.0465191	0.0159368	0.0444296	0.229915	0.0284222	0.0271692	0.0152127
[truncated: 47 more columns]

## Sheet: 3b
	Supplementary table 3b. Results of Matrix RNAi inter fibroblast-specific transcription factors each experiment (dCt)
		CITED2				CITED2	FOXD1	FOXD1	FOXD1	FOXD1	FOXD1	HOXB5	HOXB5	HOXB5	HOXB5	HOXB5	HOXC4	HOXC4	HOXC4	HOXC4	HOXC4	HOXC6	HOXC6	HOXC6	HOXC6	HOXC6	HOXC8	HOXC8	HOXC8	HOXC8	HOXC8	LHX9	LHX9	LHX9	LHX9	LHX9	MEIS2	MEIS2	MEIS2	MEIS2	MEIS2	MKX	MKX	MKX	MKX	MKX	MSX1	MSX1	MSX1
		experiment1	experiment2	experiment3	experiment4	average	experiment1	experiment2	experiment3	experiment4	average	experiment1	experiment2	experiment3	experiment4	average	experiment1	experiment2	experiment3	experiment4	average	experiment1	experiment2	experiment3	experiment4	average	experiment1	experiment2	experiment3	experiment4	average	experiment1	experiment2	experiment3	experiment4	average	experiment1	experiment2	experiment3	experiment4	average	experiment1	experiment2	experiment3	experiment4	average	experiment1	experiment2	experiment3
CITED2	dCt (with GAPDH)	5.50172	5.5517	5.53607	5.76374	5.58831	4.00388	3.82485	3.81235	3.8574	3.87462	4.43457	4.04951	3.98087	4.08579	4.13769	4.31593	4.21106	4.17509	4.26237	4.24112	4.47314	3.98483	4.0124	4.14803	4.1546	4.20798	4.00717	3.94543	4.09741	4.0645	3.90903	3.70235	3.65042	3.76001	3.75545	4.35056	3.96423	4.11569	3.91899	4.08737	4.08509	4.36852	3.94919	3.90837	4.07779	4.16278	4.01337	4.2146
	ddCt	-1.09758	-0.898316	-1.09327	-1.3276	-1.10419	0.400259	0.828539	0.630457	0.578746	0.6095	-0.0304355	0.603875	0.461929	0.350362	0.346433	0.0882045	0.442321	0.267713	0.173775	0.243003	-0.069003	0.668553	0.4304	0.288114	0.329516	0.196158	0.646215	0.497376	0.33874	0.419622	0.495112	0.951037	0.792388	0.676144	0.72867	0.0535725	0.689155	0.327117	0.517162	0.396752	0.319052	0.284862	0.493612	0.52778	0.406327	0.241358	0.640009	0.228205
FOXD1	dCt (with GAPDH)	7.35636	7.28946	7.21535	7.48592	7.33677	9.58052	9.51112	9.00144	9.58929	9.42059	7.66006	7.18711	7.01718	7.29248	7.28921	7.48055	7.40907	7.25927	7.48032	7.4073	8.03836	7.54828	7.43821	7.9168	7.73541	7.10058	6.95119	6.71801	7.11667	6.97161	7.06241	6.79238	6.57168	6.9397	6.84154	7.53425	7.05106	7.07229	7.21637	7.21849	7.29178	7.91452	7.13676	7.47899	7.45551	7.24185	7.37409	7.24898
	ddCt	-0.139569	-0.0238643	-0.0757305	-0.205382	-0.111136	-2.36372	-2.24553	-1.86183	-2.30876	-2.19496	-0.44326	0.0784885	0.122435	-0.011946	-0.0635709	-0.263757	-0.143469	-0.119656	-0.199778	-0.181665	-0.821567	-0.282678	-0.29859	-0.636262	-0.509774	0.11621	0.314408	0.421613	0.163869	0.254025	0.154382	0.473218	0.567939	0.340842	0.384095	-0.31745	0.214539	0.0673315	0.064173	0.00714831	-0.074987	-0.648925	0.002858	-0.198456	-0.229877	-0.0250555	-0.108498	-0.109358
HOXB5	dCt (with GAPDH)	10.8809	10.9172	10.8199	11.3157	10.9834	11.8087	11.3388	11.1032	11.6685	11.4798	12.7157	11.8907	11.8391	12.2177	12.1658	11.1451	10.9916	10.9692	11.2616	11.0919	11.5386	11.0783	10.8401	11.4347	11.2229	10.915	10.4377	10.4955	10.9057	10.6885	11.0566	10.8815	10.7471	11.0934	10.9447	10.7856	10.3699	10.2869	10.7746	10.5543	10.7281	11.9515	10.8384	11.1673	11.1713	10.7291	11.1004	10.646
	ddCt	-0.217877	-0.456741	-0.280319	-0.526343	-0.37032	-1.14565	-0.878354	-0.563633	-0.879143	-0.866695	-2.05266	-1.43027	-1.29944	-1.42836	-1.55268	-0.481986	-0.531151	-0.429546	-0.472315	-0.478749	-0.875542	-0.617818	-0.300528	-0.64537	-0.609814	-0.251975	0.0227407	0.0441085	-0.116389	-0.0753786	-0.393572	-0.421039	-0.207499	-0.304075	-0.331546	-0.122543	0.0905612	0.252689	0.0147055	0.0588532	-0.065045	-1.49105	-0.298779	-0.377988	-0.558216	-0.0660755	-0.639995	-0.106359
HOXC4	dCt (with GAPDH)	8.13535	8.1019	7.98938	8.41573	8.16059	8.37082	8.06559	8.14374	8.26337	8.21088	8.66396	8.10481	8.19983	8.18946	8.28952	9.80381	9.74097	9.77764	10.052	9.84359	10.0005	9.3542	9.14926	9.60664	9.52765	8.06406	7.90036	7.82109	7.88791	7.91836	7.89874	7.5532	7.72645	7.78135	7.73993	8.26193	7.9276	7.89222	8.17635	8.06452	7.94099	8.62939	7.91819	8.10614	8.14868	7.78758	8.18183	7.95004
	ddCt	-0.16423	-0.0408847	-0.187099	-0.541337	-0.233388	-0.399707	-0.00456875	-0.341458	-0.388983	-0.283679	-0.692846	-0.0437915	-0.39755	-0.315073	-0.362315	-1.83269	-1.67995	-1.97536	-2.17757	-1.91639	-2.02937	-1.29318	-1.34698	-1.73225	-1.60045	-0.0929405	0.160654	-0.0188125	-0.0135225	0.00884469	0.0723745	0.507818	0.075832	0.0930445	0.187267	-0.290814	0.133421	-0.0899455	-0.301958	-0.137324	0.030122	-0.568377	-0.115914	-0.231747	-0.221479	0.183531	-0.120813	-0.147758
HOXC6	dCt (with GAPDH)	8.62064	8.50688	8.42997	8.98847	8.63649	8.87985	8.29186	8.48537	8.63199	8.57227	9.13499	8.43545	8.59477	8.56144	8.68166	8.69296	8.26029	8.47228	8.75129	8.54421	9.85287	9.35232	9.18602	10.0011	9.59808	8.49621	8.03739	7.80058	8.22157	8.13894	8.40968	7.82406	8.0033	8.30743	8.13611	8.73413	8.33904	8.17374	8.62539	8.46808	8.50848	9.06458	8.2894	8.64187	8.62608	8.34497	8.87436	8.35932
	ddCt	-0.316619	-0.340972	-0.446061	-0.70682	-0.452618	-0.575833	-0.125945	-0.501461	-0.350338	-0.388394	-0.830967	-0.269544	-0.610862	-0.279792	-0.497791	-0.388945	-0.0943808	-0.488377	-0.469635	-0.360334	-1.54885	-1.18641	-1.20212	-1.71946	-1.41421	-0.192191	0.128521	0.183329	0.060078	0.0449342	-0.105658	0.341856	-0.0193955	-0.0257735	0.0477571	-0.430113	-0.173131	-0.18984	-0.343734	-0.284204	-0.204463	-0.898671	-0.305492	-0.360215	-0.44221	-0.040955	-0.708445	-0.375416
HOXC8	dCt (with GAPDH)	5.80153	5.90464	5.87788	6.15414	5.93455	6.12682	5.80625	5.88278	6.07856	5.9736	6.30114	5.87523	5.87926	6.00341	6.01476	6.03162	6.00338	6.00535	6.25988	6.07505	6.12537	5.58387	5.65002	5.97232	5.8329	8.38444	8.11913	7.9124	8.63625	8.26305	5.70808	5.45046	5.44288	5.70204	5.57587	6.71941	6.26587	6.44592	6.70273	6.53348	6.23245	6.7571	6.05807	6.15604	6.30092	5.68223	5.83506	5.72473
	ddCt	0.161038	0.0680847	0.11705	-0.0479097	0.0745655	-0.164255	0.166473	0.112144	0.0276713	0.0355084	-0.338573	0.097493	0.115672	0.102816	-0.005648	-0.0690495	-0.0306508	-0.0104195	-0.153652	-0.0659429	-0.162806	0.388856	0.344909	0.133906	0.176216	-2.42187	-2.14641	-1.91747	-2.53002	-2.25394	0.254488	0.522261	0.552046	0.404183	0.433245	-0.756841	-0.293141	-0.450994	-0.596503	-0.52437	-0.269888	-0.784374	-0.0631455	-0.049813	-0.291805	0.280336	0.137663	0.270201
LHX9	dCt (with GAPDH)	8.99427	8.85671	8.95122	9.01987	8.95552	9.01734	8.75784	8.89186	9.03054	8.9244	9.19316	8.61142	8.71795	8.77519	8.82443	9.01432	8.89662	8.94831	9.03337	8.97315	8.75501	8.17836	8.46595	8.57267	8.49299	8.97584	8.77277	8.76551	8.97884	8.87324	10.5792	10.8285	10.3234	11.033	10.691	9.87073	9.21327	9.59091	9.46241	9.53433	9.69293	9.6184	9.25289	9.37224	9.48412	9.21607	9.13044	9.19269
	ddCt	0.239028	0.815709	0.250866	0.337342	0.410736	0.215952	0.914578	0.310226	0.326672	0.441857	0.0401355	1.06101	0.484141	0.582019	0.541826	0.218977	0.775802	0.253783	0.323843	0.393101	0.478289	1.49407	0.73614	0.784543	0.87326	0.257452	0.89965	0.436578	0.378374	0.493014	-1.34589	-1.15609	-1.12131	-1.6758	-1.32477	-0.637434	0.459151	-0.38882	-0.105201	-0.168076	-0.459634	0.0540212	-0.0508015	-0.0150315	-0.117861	0.01723	0.541987	0.0094
MEIS2	dCt (with GAPDH)	6.26519	6.23103	6.15103	6.67935	6.33165	6.38783	6.25249	6.21984	6.34594	6.30153	6.64892	6.28286	6.13943	6.23253	6.32594	6.34309	6.26895	6.20664	6.34491	6.2909	6.72921	6.12404	6.15788	6.44091	6.36301	6.41814	6.22538	6.09161	6.25049	6.24641	6.06235	5.77955	5.86889	5.96981	5.92015	8.5028	8.19367	8.20494	8.49722	8.34966	6.69717	7.04632	6.62619	6.68054	6.76256	6.4058	6.48916	6.52461
	ddCt	0.323187	0.773197	0.460581	0.0477932	0.401189	0.200544	0.751731	0.391776	0.381199	0.431312	-0.060546	0.721361	0.472183	0.494613	0.406903	0.245283	0.735268	0.404976	0.382232	0.44194	-0.140839	0.880186	0.453734	0.286227	0.369827	0.170237	0.778837	0.520001	0.476654	0.486432	0.526024	1.22468	0.742722	0.75733	0.812688	-1.91442	-1.18945	-1.59332	-1.77008	-1.61682	-0.108799	-0.0420977	-0.0145795	0.046599	-0.0297194	0.182578	0.515065	0.0870055
MKX	dCt (with GAPDH)	5.63208	5.61076	5.72404	5.97926	5.73653	5.45103	5.20695	5.31288	5.58724	5.38952	5.99225	5.51108	5.53247	5.639	5.6687	5.83608	5.74271	5.71821	6.29224	5.89731	5.92444	5.25785	5.52092	5.723	5.60655	5.70949	5.46836	5.42227	5.63956	5.55992	5.5956	5.22772	5.36252	5.54169	5.43188	6.48974	5.93456	6.44223	6.06202	6.23214	9.50082	9.73348	8.82217	9.78187	9.45958	6.36531	5.97221	6.33727
	ddCt	1.3963	1.83038	1.18649	1.03473	1.36197	1.57735	2.23419	1.59765	1.42676	1.70898	1.03613	1.93005	1.37806	1.375	1.42981	1.19229	1.69842	1.19232	0.721753	1.2012	1.10394	2.18329	1.38961	1.291	1.49196	1.31888	1.97277	1.48825	1.37444	1.53859	1.43277	2.21342	1.548	1.4723	1.66662	0.538631	1.50658	0.468293	0.951973	0.866369	-2.47244	-2.29234	-1.91165	-2.76788	-2.36108	0.663066	1.46893	0.57326
MSX1	dCt (with GAPDH)	6.54282	6.47695	6.50499	6.70768	6.55811	7.34697	7.13904	7.04849	7.37293	7.22686	7.52943	7.05791	7.02305	7.24036	7.21269	7.1483	6.92986	6.95445	7.27559	7.07705	7.5121	7.09523	6.8857	7.33162	7.20616	6.99588	6.75176	6.52648	6.97094	6.81126	7.24807	7.03508	6.91213	7.3045	7.12494	6.87361	6.533	6.52688	6.90787	6.71034	6.34728	7.37106	6.43238	6.7734	6.73103	8.63344	9.10834	8.53857
	ddCt	0.157008	0.0650508	-0.01056	-0.137902	0.0183993	-0.647143	-0.59704	-0.554066	-0.80315	-0.65035	-0.829604	-0.515914	-0.528627	-0.670582	-0.636182	-0.448469	-0.38786	-0.460023	-0.70581	-0.500541	-0.812274	-0.553234	-0.391279	-0.761841	-0.629657	-0.296051	-0.209759	-0.032056	-0.401163	-0.234757	-0.54824	-0.493077	-0.417704	-0.734722	-0.548436	-0.173778	0.00900275	-0.032458	-0.338093	-0.133832	0.352545	-0.829057	0.062048	-0.203623	-0.154522	-1.93362	-2.56634	-2.04414
NFIX	dCt (with GAPDH)	2.45989	2.47434	2.55364	2.73814	2.5565	2.80181	2.54935	2.53853	2.75971	2.66235	3.12942	2.57253	2.59334	2.65481	2.73752	2.7146	2.61457	2.59572	2.81565	2.68513	2.68362	2.16848	2.08563	2.40556	2.33582	2.36478	2.14276	2.08686	2.20575	2.20004	2.39417	2.20147	2.24403	2.36436	2.30101	2.73497	2.41828	2.40091	2.58255	2.53418	2.77351	3.39119	2.7691	3.0252	2.98975	2.37639	2.81877	2.54367
	ddCt	0.300366	0.589874	0.15763	-0.0237263	0.256036	-0.041557	0.514866	0.172738	-0.0452948	0.150188	-0.369164	0.491689	0.117935	0.0596055	0.0750165	0.0456515	0.449647	0.115552	-0.101236	0.127403	0.0766285	0.895742	0.625642	0.308854	0.476717	0.395475	0.92146	0.624408	0.508662	0.612501	0.366079	0.86275	0.467242	0.35005	0.51153	0.0252815	0.645937	0.310359	0.131859	0.278359	-0.0132585	-0.326976	-0.0578265	-0.310785	-0.177211	0.383865	0.245446	0.167606
OSR1	dCt (with GAPDH)	7.73121	7.68361	7.73929	7.69774	7.71296	7.75134	7.34941	7.61467	7.21612	7.48288	8.19348	7.54029	7.72996	7.50185	7.7414	7.90459	8.94911	7.94578	7.80815	8.15191	7.99278	7.27235	7.47157	7.23544	7.49303	7.4766	7.27051	7.52564	7.19226	7.36625	7.39614	7.07201	7.25981	6.90953	7.15937	7.13196	6.87239	6.81846	7.06129	6.97103	7.1241	8.19565	7.30223	7.26254	7.47113	7.19832	7.82882	7.5593
	ddCt	-1.02349	-0.680307	-0.934932	-1.20025	-0.959746	-1.04362	-0.346107	-0.810303	-0.718641	-0.729667	-1.48576	-0.536983	-0.925603	-1.00437	-0.988179	-1.19687	-1.94581	-1.14142	-1.31067	-1.39869	-1.28506	-0.26904	-0.667206	-0.737963	-0.739817	-0.768882	-0.2672	-0.721275	-0.694781	-0.613034	-0.688424	-0.0687003	-0.455443	-0.41205	-0.406154	-0.424236	0.130911	-0.014098	-0.563809	-0.217808	-0.41638	-1.19235	-0.497863	-0.765062	-0.717914	-0.490599	-0.825518	-0.754934
PRRX1	dCt (with GAPDH)	5.11211	5.14974	5.25718	5.43464	5.23842	5.80172	5.55186	5.6469	5.7097	5.67755	5.88148	5.42998	5.40936	5.39764	5.52962	5.69812	5.57097	5.63823	5.85683	5.69104	5.2667	4.70597	4.7949	5.02923	4.9492	5.37367	5.17498	5.04551	5.36885	5.24075	5.65537	5.41753	5.38318	5.57335	5.50736	5.26159	4.92821	4.96138	5.24101	5.09805	5.13332	5.86691	5.22998	5.29686	5.38177	5.46775	5.79587	5.61496
	ddCt	0.180366	0.151677	-0.152106	-0.332281	-0.038086	-0.509248	-0.250438	-0.541819	-0.607345	-0.477213	-0.589004	-0.128558	-0.304287	-0.295284	-0.329283	-0.405647	-0.269547	-0.533148	-0.754471	-0.490703	0.0257785	0.595448	0.310172	0.073132	0.251133	-0.081196	0.126441	0.059566	-0.266495	-0.0404209	-0.362893	-0.11611	-0.278102	-0.470994	-0.307025	0.03088	0.373207	0.143702	-0.138655	0.102283	0.159151	-0.565489	-0.124904	-0.194498	-0.181435	-0.175276	-0.494447	-0.509884
PRRX2	dCt (with GAPDH)	8.13472	7.97886	7.96516	8.17279	8.06288	8.75263	8.47674	8.36422	8.63449	8.55702	8.62246	8.22108	8.26804	8.25126	8.34071	8.42506	8.24604	8.18154	8.49073	8.33584	8.62487	8.31068	8.07894	8.52754	8.38551	8.30394	8.2277	8.04456	8.3836	8.23995	8.41423	8.34262	7.95416	8.39871	8.27743	8.65412	8.25602	8.45066	8.39994	8.44019	8.2623	8.77515	8.30285	8.29299	8.40832	8.47934	8.63117	8.56461
	ddCt	0.361525	0.491175	0.367635	0.190311	0.352661	-0.256391	-0.00670525	-0.03143	-0.271385	-0.141478	-0.126213	0.248961	0.0647535	0.11184	0.0748354	0.071184	0.223997	0.151253	-0.127629	0.0797013	-0.128627	0.15936	0.253854	-0.164439	0.0300371	0.192302	0.242336	0.288237	-0.020499	0.175594	0.082016	0.127414	0.378635	-0.035605	0.138115	-0.157875	0.214017	-0.117868	-0.036843	-0.0246422	0.233941	-0.305115	0.0299425	0.0701095	0.00721931	0.016905	-0.161132	-0.231813
RUNX1T1	dCt (with GAPDH)	6.8308	6.78635	6.73891	7.08323	6.85983	6.95171	6.77089	6.86151	6.96912	6.8883	7.11219	6.77284	6.72837	6.84428	6.86442	6.98067	6.93455	6.83539	7.02907	6.94492	7.34086	6.7747	6.66429	6.9542	6.93351	6.89879	6.77441	6.54618	6.75375	6.74328	6.82545	6.64518	6.61318	6.72422	6.702	7.18451	6.99949	6.81774	7.0412	7.01074	7.07397	7.4116	7.01063	7.2375	7.18342	6.74872	7.04487	6.8585
	ddCt	0.164447	0.465747	0.17941	-0.25161	0.139499	0.043544	0.481211	0.0568175	-0.137492	0.11102	-0.116939	0.479261	0.189955	-0.0126535	0.134906	0.0145775	0.317552	0.082935	-0.197442	0.0544057	-0.345614	0.477405	0.254029	-0.122582	0.0658098	0.0964585	0.477695	0.372148	0.0778725	0.256043	0.169804	0.606926	0.305144	0.107405	0.29732	-0.189264	0.252611	0.100584	-0.209573	-0.0114104	-0.078715	-0.1595	-0.092306	-0.405875	-0.184099	0.246528	0.207231	0.0598265
TBX3	dCt (with GAPDH)	8.45257	8.28791	8.42626	8.38702	8.38844	8.98116	8.40488	8.60971	8.2943	8.57251	9.13512	8.47397	8.64986	8.57952	8.70962	8.7592	8.39555	8.61236	8.48197	8.56227	9.56149	8.92894	8.82475	8.98143	9.07415	8.66314	8.18651	8.27118	8.09398	8.3037	9.04708	8.73882	8.66532	8.6057	8.76423	8.40306	8.1463	7.80092	8.27629	8.15664	7.48765	8.77588	7.75943	7.88539	7.97709	7.79262	8.5405	8.05834
	ddCt	-0.699892	-0.932206	-0.98131	-0.992403	-0.901453	-1.22848	-1.04918	-1.16476	-0.899679	-1.08552	-1.38244	-1.11826	-1.20491	-1.1849	-1.22263	-1.00652	-1.03985	-1.16741	-1.08735	-1.07528	-1.80881	-1.57323	-1.3798	-1.58681	-1.58716	-0.910463	-0.830801	-0.826227	-0.699358	-0.816713	-1.2944	-1.38312	-1.22037	-1.21109	-1.27724	-0.65038	-0.790595	-0.355967	-0.881669	-0.669653	0.265028	-1.42017	-0.314484	-0.490773	-0.490101	-0.0399435	-1.18479	-0.613386
TWIST1	dCt (with GAPDH)	4.65823	4.63869	4.62871	4.96598	4.7229	4.66769	4.49573	4.52262	4.62608	4.57803	4.96517	4.57361	4.55236	4.73934	4.70762	4.89613	4.75956	4.78459	4.96652	4.8517	5.18742	4.74451	4.63522	4.9127	4.86996	4.38634	4.41398	4.24192	4.45324	4.37387	4.40994	4.34795	4.29473	4.40002	4.36316	4.96684	4.7557	4.63029	4.96113	4.82849	4.83114	5.24474	4.70916	4.70376	4.8722	4.33423	4.68454	4.37171
	ddCt	0.0364125	0.229371	-0.138419	-1.4144	-0.321758	0.0269535	0.372324	-0.0323245	-1.07449	-0.176884	-0.270529	0.294444	-0.0620685	-1.18775	-0.306477	-0.201484	0.108501	-0.2943	-1.41493	-0.450554	-0.492779	0.123549	-0.144927	-1.36111	-0.468817	0.308306	0.454081	0.248371	-0.901652	0.0272764	0.284709	0.520104	0.195565	-0.848429	0.0379871	-0.272198	0.112358	-0.139996	-1.40954	-0.427344	-0.136496	-0.376685	-0.218868	-1.15217	-0.471054	0.360419	0.183519	0.118583
TWIST2	dCt (with GAPDH)	7.00504	6.99101	6.84853	6.97925	6.95596	7.0503	6.78821	6.80464	6.70264	6.83645	7.14774	6.67645	6.79471	6.69228	6.8278	7.06135	6.90347	6.93435	6.98947	6.97216	7.45172	6.84525	6.82166	6.87918	6.99945	6.79725	6.57498	6.53156	6.5304	6.60855	6.66819	6.42808	6.52478	6.38784	6.50222	7.43622	7.26835	7.06109	7.25332	7.25475	6.45274	7.10421	6.60011	6.75183	6.72722	6.58824	6.93713	6.64393
	ddCt	-0.467654	-0.406665	-0.422767	-0.503677	-0.450191	-0.512918	-0.203867	-0.378883	-0.227073	-0.330685	-0.610354	-0.0921115	-0.368955	-0.216711	-0.322033	-0.523961	-0.319129	-0.508593	-0.513901	-0.466396	-0.914332	-0.260903	-0.395898	-0.403605	-0.493685	-0.259863	0.00936425	-0.105799	-0.054832	-0.102782	-0.130803	0.156262	-0.0990195	0.0877315	0.00354281	-0.898837	-0.684009	-0.635335	-0.777751	-0.748983	0.0846415	-0.519863	-0.174353	-0.276257	-0.221458	-0.050856	-0.352784	-0.218169
[truncated: 47 more columns]
